# Supplementary material for: Human lung epithelial cell A549 proteome data after treatment with titanium dioxide and carbon black
Source: Data Brief. 2016 Jun 21;8:687–91. doi: 10.1016/j.dib.2016.06.013 (PMC4949731; doi:10.1016/j.dib.2016.06.013)
Supplement: Supplementary file 2 — Supplementary material [file mmc2.xlsx]

## Sheet: 2DGE_A549-TiO2&CB
Supplementary Table 1. 2D-GE protein expression (spot volume) profiles for A549 cells exposed to TiO2 and CB. The SSP number in the header of each column corresponds to the identifier number that PDQuest used to identify the spot based on its coordinates in the gel [1].
Treatment	Dose (μg/cm2)	1	2	3	4	101	102	103	104	106	107	113	203	205	206	207	211	301	303	305	401	402	403	404	409	501	602	603	605	606	702	703	802	803	804	807	903	1001	1003	1004	1005	1006	1007	1008	1009	1010	1011	1013	1101
TiO2	0	231271	448734	842491	110658	164522	176870	712214	283809	161524	334382	322405	428815	575916	497962	318062	756414	128558	190335	1175638	1.55433e+06	385004	311464	256592	16492.6	786720	210338	585000	67869.3	2.25078e+06	222852	226370	1.12261e+06	1.96692e+06	176502	314116	111705	478727	745031	727828	85145.9	198380	303624	94893.7	248007	277109	134844	296903	382914
TiO2	0	324913	361545	730777	140991	234497	167916	615707	569863	152849	261424	216475	509210	314020	688716	536471	173801	240094	413545	1.47793e+06	1.08903e+06	218382	264592	177652	80158.6	1.16383e+06	141226	4239812	1.03649e+06	2.28402e+06	206154	841928	480408	1.21721e+06	55198.8	82415.7	108513	609924	916473	766083	36947.1	238018	200172	289969	186188	188012	66724.3	308210	865618
TiO2	0	170047	380758	551645	211620	7367.4	261701	664452	355247	186754	311524	418520	365709	425457	1.12673e+06	487184	332638	378305	579117	1.13011e+06	1.11298e+06	276661	771080	190924	95067.6	1.33912e+06	535612	815907	788259	1.96678e+06	202409	227618	918942	1.21952e+06	323595	124985	81523.1	420465	1.58651e+06	1.02588e+06	449508	114194	510557	310831	327434	140148	289214	178428	524941
TiO2	60	275097	500159	1.10875e+06	114733	501921	204980	396073	273096	324644	250990	502076	856159	344299	1.1962e+06	625046	138363	228733	474831	1.49482e+06	476388	183490	501465	230447	74440.2	1.09399e+06	535774	2.98086e+06	1249378	867514	111457	448154	1.27709e+06	319405	130237	397003	125707	599282	1.26562e+06	1.0234e+06	624672	234167	490761	228795	123367	324341	258379	444537	782607
TiO2	60	374623	450896	746763	156964	150408	184662	886677	668855	183410	267710	222820	409223	349992	612689	463490	95786.9	76720.9	426622	927343	1.16389e+06	206868	467303	171936	99718.7	1.03591e+06	281604	3.4487e+06	1.392e+06	1.39936e+06	106680	349881	705773	671017	179923	144833	116890	664514	1.00558e+06	605517	509545	228142	196720	525441	223624	150853	223393	314693	579297
TiO2	60	171508	238592	482493	116743	279031	436232	268265	428134	224330	243792	588204	485583	362827	1.28764e+06	1281908	123160	386246	545690	1.26367e+06	1.06762e+06	419518	1.02452e+06	335615	63857.8	1.53227e+06	470543	1.70063e+06	1.3903e+06	2.23515e+06	380842	213327	2.28095e+06	3400906	229367	255048	100303	349474	1.68152e+06	992395	133859	279049	708218	112345	110547	178614	177826	316632	444375
TiO2	140	314664	476932	670710	129668	169062	283183	996811	232493	240842	215059	435372	532744	410105	650336	415929	117929	165317	230823	1.80727e+06	1.46128e+06	195120	431127	309766	22042.7	933333	270558	449738	633114	864845	207214	169249	1.31241e+06	904977	231915	84077.3	37559.9	756943	1.66945e+06	1.07953e+06	610697	215160	537990	210830	154855	256767	598824	364701	532859
TiO2	140	296367	436931	595295	349345	130919	352556	913470	277415	214487	181953	380284	469237	345469	506743	502858	113725	172341	326890	1.47992e+06	1.075e+06	103924	324910	299711	80940	695396	319623	558558	181596	751356	114579	190571	786319	539596	132549	174932	67286.7	853187	848714	892936	750324	226985	395558	351986	295661	362644	307373	429809	641831
TiO2	140	309497	423287	608609	183663	238809	393729	343192	721542	90915.5	241852	400512	551564	356186	493876	519264	323775	482243	269166	1294327	1.05212e+06	248005	605456	179726	105149	1.41956e+06	534212	3140538	1.05209e+06	2.16006e+06	262890	217131	654674	1.147e+06	274795	147609	90501.9	497217	1366284	894526	536643	141339	389745	449930	443630	12355.7	109435	318417	186136
TiO2	200	288186	514988	1.10515e+06	188426	263260	331697	833874	143648	205857	307277	443955	623982	370551	1.09418e+06	593070	195796	326185	541022	2352748	903154	104712	371576	285223	130140	1.3227e+06	433263	5333475	308470	1.10679e+06	145054	273057	1.77594e+06	1.6923e+06	165817	317678	153864	619925	1.29089e+06	1107883	557582	212910	267800	275452	371103	78788.3	263685	407547	424726
TiO2	200	436523	601449	980216	111561	174730	185876	1.0099e+06	741836	144505	168573	243166	990877	255153	1.23366e+06	825834	168723	200710	632335	1.31307e+06	542408	489550	496833	181999	115957	1530338	330859	3.66679e+06	374008	1.24282e+06	108404	293825	932101	1.08751e+06	326663	170992	126859	565566	1.28254e+06	1.00696e+06	741403	162438	232196	390729	246020	167334	110326	360272	788946
TiO2	200	179859	349315	582567	236946	293850	386257	276730	672732	181699	189046	293236	408056	712578	726331	687804	700106	102181	445030	1.37169e+06	1.24881e+06	322324	724035	388310	81735.5	1.23108e+06	489814	546723	4233143	1.79375e+06	159505	223957	1.16427e+06	891559	223393	177923	102012	462860	1.53341e+06	969361	412948	309758	393838	308451	178362	421462	241036	345014	150103
Carbon Black	0	251376	327913	719886	154321	184432	489134	1.00696e+06	304324	192025	234470	438935	438665	429405	504162	437644	153532	173514	181712	1.68887e+06	1.09638e+06	469572	486153	301490	200648	1.01639e+06	368024	853197	1.98077e+06	1.18939e+06	270529	250680	1.80824e+06	1.31638e+06	239298	194166	163076	651173	1.41455e+06	820805	173978	266706	268074	169389	235781	182436	157615	348438	425915
Carbon Black	0	316471	651502	822581	377339	203809	429264	1.17333e+06	221026	355333	215039	518043	481165	710536	615437	569071	490853	434016	821271	1.12298e+06	871953	88165.9	508418	310008	184957	823546	417133	1284116	404526	756392	129969	250356	1090548	524240	164700	232596	108086	1.00471e+06	980012	742964	632653	189572	390793	461458	359624	223220	263473	460848	538697
Carbon Black	0	170047	380758	551645	211620	7367.4	261701	664452	355247	186754	311524	418520	365709	425457	1.12673e+06	487184	332638	378305	579117	1.13011e+06	1.11298e+06	276661	771080	190924	95067.6	1.33912e+06	535612	815907	788259	1.96678e+06	202409	227618	918942	1.21952e+06	323595	124985	81523.1	420465	1.58651e+06	1.02588e+06	449508	114194	510557	310831	327434	140148	289214	178428	524941
Carbon Black	60	256795	568877	1.05013e+06	5986.6	110208	310558	725064	242544	169282	230864	351406	502866	441619	370364	2313125	396641	302537	432042	1.30489e+06	636842	336489	484283	207948	63799.7	916464	371030	1.28492e+06	3.56727e+06	1.59565e+06	224532	345061	1.56982e+06	1.20424e+06	184173	608087	59062.3	604283	1.31579e+06	912982	423941	469554	266024	231590	290601	56442.6	135374	508392	507433
Carbon Black	60	197164	508523	707234	541963	150252	437146	891411	543744	295354	466416	581249	541836	461785	421302	748512	215878	274766	224571	1.72247e+06	879705	539851	901602	370342	215889	1.5491e+06	474536	1.19933e+06	521461	1.92308e+06	226394	290104	2.48169e+06	1.25366e+06	180295	89958.4	122047	517875	1.39756e+06	863068	567882	206942	292404	393167	167025	240876	369737	466962	747093
Carbon Black	60	303577	434341	678640	148811	202666	208940	774773	291931	188624	242566	249847	655300	813102	533648	835500	199966	87926.1	409323	1.61498e+06	1.06638e+06	107094	375934	106436	40054.2	904967	188103	2889473	765911	2.87353e+06	83653.3	330082	1.20676e+06	1.01525e+06	102334	138023	108513	621775	983090	842024	294066	199963	190471	277848	175824	222671	122033	226478	758201
Carbon Black	140	224540	470086	644366	86284.3	124364	406610	749332	529328	253804	151910	473557	477412	411607	468259	583288	174589	329686	170845	1.37068e+06	976018	196588	525905	343579	51782.1	718696	382944	1.67429e+06	1.49667e+06	1.55628e+06	187002	295700	1.44825e+06	682136	214620	81898.3	47372.9	685087	1.18942e+06	854763	550935	255310	238779	136465	267306	245997	376807	363109	710285
Carbon Black	140	331741	239386	628190	412041	294901	561984	890263	543000	175584	425509	300214	433558	749603	1.08354e+06	544854	484484	205337	341442	1.68235e+06	1.10746e+06	426044	828201	226101	181025	1.21462e+06	524962	901408	1.02443e+06	2.7403e+06	383164	313924	1.9531e+06	1.94387e+06	387392	148932	123505	453175	1.64553e+06	498198	515514	385952	211151	258969	364108	236831	198317	345186	924451
Carbon Black	140	337087	489383	688183	299868	148604	521898	1.0742e+06	396759	245885	189240	564072	370497	489829	446964	635105	95339	165898	52515.3	1.73298e+06	1.52398e+06	113117	432944	199434	117692	983080	383417	901306	421842	1.85696e+06	181756	278988	869695	1.07934e+06	183914	120074	84850.1	767890	1.04902e+06	748594	625509	294804	255886	253965	376465	293741	220530	338500	716260
Carbon Black	200	258791	476549	732112	201903	204460	434591	965850	343396	249587	187125	361131	314215	335468	722538	552029	89632.1	153536	295372	1.88126e+06	1.41462e+06	347960	508647	260050	99577.8	1.38833e+06	168523	2.97878e+06	111898	2.43243e+06	150776	287593	1152169	2004920	158752	174742	74148.4	602020	1.12589e+06	783036	457610	327669	294956	155810	259554	374099	246841	409096	265048
Carbon Black	200	282650	450647	671850	188907	150073	297950	650190	386005	245563	109543	158761	420165	349855	787149	569090	184894	159742	650956	1.27667e+06	977981	298243	502528	272391	159174	1.56846e+06	417500	185074	1.17202e+06	1.52405e+06	202048	378200	1.16275e+06	1282384	232762	90153.6	92920.7	566920	1.18356e+06	958346	517178	197488	645011	291064	472580	283394	58116.8	409278	210092
Carbon Black	200	316737	613437	887452	39757.6	144936	283652	881415	92583.6	75181.5	100009	320185	579734	445033	1.06109e+06	847815	188788	100703	993817	497114	870088	223821	520021	64880.2	6585.6	703168	890866	523017	1.51598e+06	1.4809e+06	261972	93938.1	1785887	1.5255e+06	146213	72301.8	42852.6	374493	1356222	904893	482366	241316	341452	448100	136138	157435	181312	308568	282747
[truncated: 495 more columns]
