# Supplementary material for: Human lung epithelial cell A549 proteome data after treatment with titanium dioxide and carbon black
Source: Data Brief. 2016 Jun 21;8:687–91. doi: 10.1016/j.dib.2016.06.013 (PMC4949731; doi:10.1016/j.dib.2016.06.013)
Supplement: Supplementary file 4 — Supplementary material [file mmc4.xlsx]

## Sheet: Sheet1
Supplementary Table 3. Unadjusted fold-changes (vs controls) and two-way ANOVA results for the A549 protein expression changes due to particle
exposures (n = 3). The SSP number corresponds to the identifier number that PDQuest used to identify the spot based on its coordinates in the gel [1].
		TiO2 (μg/cm2)			CB (μg/cm2)			Two-Way ANOVA (p-value)
SSP	Protein	60	140	200	60	140	200	Treatment (T)	Dose (D)	T x D
3202	CAPZA1	-1.1018	-1.07223	-1.07344	-1.07226	-1.06941	1.14801	0.00358	0.01616	0.03087
9804	FUBP1	1.14586	1.10596	1.29303	-1.08273	1.0415	-1.40744	0.03893	0.9473	0.04378
7701	CCT6A	1.31014	-1.3932	1.00242	1.0507	-1.28911	1.50873	0.5067	0.03082	0.03407
8501	EEF2	2.05597	2.99649	1.73464	1.62439	2.47349	-2.62713	0.57109	0.004173	0.019926
6501	PA2G4	-1.05076	-1.23433	-1.01701	1.06609	-1.10553	1.39869	0.1649	0.02253	0.04654
7501	PA2G4	1.02585	-1.48701	-1.00481	-1.0367	-1.40315	1.49203	0.95302	0.009367	0.03721
1602	TUBA1C	-1.12272	-2.78262	-1.56192	-1.18043	-2.31998	2.42818	0.793	0.015	0.049
2902	VCP	1.72889	-1.68117	1.5077	-1.01354	1.02566	1.62917	0.45691	0.001681	0.023641
7603	ALDH1A1	1.22699	-1.15906	-1.60613	-1.49457	-1.76711	1.08469	0.09632	0.1307	0.03374
6604	CCT2	1.21476	-1.15229	-1.23664	-1.52005	-1.23357	1.52502	0.7916	0.237	0.02285
4702	PDIA3	1.01962	-1.0866	-1.26728	-1.07059	1.45406	1.14795	0.3676	0.2202	0.02137
3207	TRIM28	1.19291	-1.47281	1.49492	1.08287	-1.08337	-1.43752	0.1918	0.09553	0.03497
4102	VCP	-1.04986	1.18894	1.0692	-1.06063	1.0792	-1.35259	0.554	0.08342	0.03568
2006	CRK	1.29234	1.7685	1.43567	4.27641	6.19923	5.93172	<0.001	<0.001	0.085
8205	AKR1A1	-1.07264	1.16664	-1.02855	1.33185	1.18847	1.46813	0.04093	0.4314	0.3954
102	HSPA5	1.02035	1.36242	1.15282	1.22202	1.97232	1.33194	0.01685	0.1342	0.4408
8809	LMNA	-1.09181	-1.18919	-1.03249	1.40908	1.01824	1.13151	0.0282	0.311	0.303
2301	TMOD3	-1.38932	-1.07174	-1.0985	1.2201	1.1127	1.50313	0.005268	0.20099	0.13919
6502	ANXA7	-1.11585	1.07667	-1.66731	-1.10338	1.57324	-1.70188	0.1238	0.03748	0.5015
8108	ARMCX1	-1.23737	1.92635	1.15278	1.16104	1.84285	-2.29241	0.4715	0.01738	0.379
9502	DIS3L	-1.04358	1.08172	-1.30354	-1.16554	1.0236	-1.7331	0.2983	0.000334	0.50376
8107	EEF2	-1.02637	1.58101	-1.25612	1.20526	1.45205	-1.33899	0.58	0.03068	0.7189
7205	ENO1	1.13237	1.64406	1.03729	1.19549	1.54209	-1.39355	0.7231	0.02118	0.416
8503	ENO1	-1.04508	1.27818	-1.14217	1.10832	1.36613	-1.43415	0.4126	0.03547	0.5605
9405	ENO1	-1.03913	1.61276	-1.02007	1.06616	1.51835	-1.50702	0.8757	0.04349	0.5934
5607	HNRNPH1	-1.0037	-1.48102	1.24044	-1.23199	-1.17101	1.46657	0.8522	0.02185	0.4579
2701	HNRNPK	-1.1259	-2.0522	-1.23352	-1.28141	-1.48971	-1.10725	0.913	0.01975	0.1464
3104	HSP90AB3P	-1.08086	1.56426	1.01175	1.23214	1.55258	-1.30556	0.5676	0.02639	0.6155
8106	HSPA8	1.09033	1.56071	-1.01858	1.09265	1.45866	-1.11853	0.622	0.03523	0.5329
8117	IDH1	1.01197	1.62823	-1.04525	1.11115	1.53229	-1.69056	0.899	0.01422	0.4432
5902	IMMT	1.39878	-1.48493	1.23995	1.30061	-1.27996	1.339	0.5103	0.01905	0.7609
3705	INA	1.13741	2.93965	1.84505	1.27057	1.38796	1.59591	0.967	0.002	0.084
8103	NIT2	-1.01112	1.24018	-1.07608	1.13743	1.28232	-1.13434	0.41	0.01677	0.7972
8110	PDIA3	1.031	1.41915	-1.34679	1.22073	1.64772	-3.25474	0.2704	0.02949	0.5796
6306	PGK1	-1.38593	1.26316	-1.20008	1.01317	1.27382	-1.66978	0.3631	0.03403	0.2816
7204	PKM	-1.07537	1.35275	-2.08072	1.0897	1.33742	-1.63671	0.4311	0.00299	0.9223
8606	PKM	-1.22142	-1.09344	-1.76065	-1.16188	-1.11221	-1.59801	0.9421	0.02613	0.8893
5105	PSMB7	1.05299	1.10611	1.21376	-1.10853	1.1697	1.53651	0.3672	0.01946	0.4657
8301	RBM4	1.60339	1.73996	1.40961	1.69188	1.41371	1.71859	0.676	0.0378	0.402
8308	RBM4	-1.20866	-1.33586	-1.11644	-1.12311	-1.20169	-1.39185	0.7079	0.02493	0.6339
2904	VCP	1.1079	-2.7545	-1.10164	-1.15643	-1.69813	1.28605	0.74522	0.003676	0.1415
5301	XXYLT1	1.35168	1.18833	1.36352	1.12243	1.1983	1.161	0.13148	0.008238	0.49883
